# Supplementary material for: Luciferase activity under direct ligand-dependent control of a muscarinic acetylcholine receptor
Source: BMC Biotechnol. 2009 May 18;9:46. doi: 10.1186/1472-6750-9-46 (PMC2689208; doi:10.1186/1472-6750-9-46)
Supplement: Additional file 5 — Primer used in this study. This table listes all primers used to generate the mutants of the M3R-luciferase fusion protein. [file 1472-6750-9-46-S5.xls]

## Sheet: Tabelle1
Primer	Sequence (5’ -> 3’)	used for generation of
P1	gactagtgaagacgccaaaaacataaagaa	Photinus pyralis luciferase
P2	cactagttctagacaatttggactttccgcccttc	Photinus pyralis luciferase
P3	cactaggccactcacctaccgagc	M3R-XbaI ICL3
P4	tctagattctgtcccagaggcctgta	M3R-XbaI ICL3; M3R-XbaI ICL2
P5	tgggacagaatctagaaccagaagtcagatcaccaagc	M3R-XbaI ICL3
P6	ggactagttcacttatcgtcatcgtccttatagtccaaggcctgctccggcactcgctt	M3R-XbaI ICL3; #7; #8
P7	actggcttcctggcattgg	M3R-XbaI ICL2; #1; #2; #3; #4; #5
P8	tcttttggctcgtctagagtaggtgagtggcctagtg	M3R-XbaI ICL2
P9	agacgagccaaaagaacaacaaaa	M3R-XbaI ICL2
P10	tcattcagtttctgagtgagc	#10; #12; #14; #16; #17; #18
P11	tttttggcactagattctgtcccagagg	#10
P12	aatctagtgccaaaaacataaagaaaggc	#10
P13	gccaaaaataggatctctggc	#1; #2; #3; #4; #5; #10; #12; #14; #16; #17; #18
P14	atgtttttactagattctgtcccagagg	#12
P15	aatctagtaaaaacataaagaaaggcccg	#12
P16	tttatgttactagattctgtcccagagg	#14
P17	aatctagtaacataaagaaaggcccggcg	#14
P18	atagaatggcgccgggccttctgtcccagaggcctgtag	#16
P19	ggcccggcgccattctat	#16
P20	ttgctctccagcggttccttctgtcccagaggcctgtag	#17
P21	ggaaccgctggagagcaa	#17
P22	cagggcgtatctcttcatttctgtcccagaggcctgtag	#18
P23	atgaagagatacgccctggt	#18
P24	ctcataaaggccaagaccagaagtcagatcaccaag	#19
P25	agcccagattccaataggttt	#6; #19; #20
P26	gatggctacattctggagac	#6; #7; #8; #19; #20
P27	cttggcctttatgaggatctct	#19; #20
P28	gaagacgccaaaaacataaaga	#4; #5
P29	gtttttggcgtcttccttatagatcctccagtataaaat	#5
P30	gtttttggcgtcttccttctcagtttccttatagatcc	#4
P31	atggcgccgggcctttctttatgtttttggcgtcttcctctttggtacgcttctcag	#3
P32	taaagaaaggcccggcgccat	#3
P33	gtttttggcgtcttctaggccagccagctctttg	#2
P34	gaagacgccaaaaacataaagaa	#1; #2
P35	gtttttggcgtcttccccagaggcctgtaggcc	#1
P36	caatttggactttccgccctt	#6
P37	ggaaagtccaaattgaaggagaagaaggccgccca	#6
P38	caatttggactttccgccctt	#7; #8
P39	ggaaagtccaaattggccgcccagacgctcagt	#7
P40	ggaaagtccaaattgctcagtgccatcttgctagc	#8
P41	ctcataaaggccaagaaggagaagaaggccgccc	#20
P42	gttgcctttacttctaggcct	V2R Di3; V2R-XbaI ICL3
P43	gtgggctccctcaccggggctgccctctgatggccctggcaccagactggcatg	V2R Di3
P44	tctagactctgatggccctggcacc	V2R-XbaI ICL3
P45	ccatcagagtctagaggcagccccggtgagggagc	V2R-XbaI ICL3
P46	cctggttctttccgcctcagaaggt	V2R-XbaI ICL3
